# Supplementary material for: Targeting lymphatic vessels enhances bone regeneration by augmenting osteoclast activity in mouse models of amputation
Source: J Clin Invest. 2026 Feb 2;136(3):e191906. doi: 10.1172/JCI191906 (PMC12867134; doi:10.1172/JCI191906)
Supplement: Supporting data values [file jci-136-191906-s093.xlsx]

## Sheet: Fig3.B
	Control				Diet
5	6.568	8.85	9.478	7.53	7.23	4.026	7.86	6.587
8	11.24	14.3	10.58	9.764	6.75	7.14	5.42	6.486

## Sheet: Fig3.D
Days Post Amputation	Control			Diet
	Mean	SD	N	Mean	SD	N
0	100	4.2	10	100	3.2	10
5	82.4573	6.61071	8	76.7908	5.82061	12
8	71.2433	4.29874	8	66.7003	6.61599	12
12	60.02	4.80108	8	51.1026	6.15169	15
16	70.8247	3.72169	8	69.3996	6.30778	12
21	85.414	6.12962	8	90.794	4.31113	12
28	107.963	4.75808	8	119.409	14.0957	15
42	111.951	11.1147	8	130.844	13.5164	12

## Sheet: Fig3.I
	Control												Diet
5	0.403334	0.260222	0.297821	0.341647									0.479989	0.401419	0.447363	0.433246	0.475805	0.44852	0.496258
8	0.357952	0.293493	0.329521	0.327641									0.491684	0.600981	0.548197	0.48533	0.527323	0.478573	0.558694

## Sheet: Fig3.J
Control	SAR131675
8	33
14	21
20	28
15	18
	35
	17
	22

## Sheet: Fig4.C
Control	SAR131675
0.25	0.457944
0.367925	0.468468
0.341463	0.466292
0.278351	0.646617
0.303279
0.27193
0.327273
0.171875

## Sheet: Fig.4I
	Control			SAR131675
5 DPA	1.91785	1.10125	3	6.36648	0.403893	3
8 DPA	0.693328	0.274607	3	18.6941	0.599007	3

## Sheet: Fig.5B
FLT4-WT-DTR	FLT4-CRE-DTR
11.12	2.1
10.1	3.42
12.35	1.25
8.9	4.28
7.96	2.58
10.58	3.01
11.23	2.65
15.3	3.45

## Sheet: Fig5.D
days post amputation	FLT4-WT-DTR			FLT4-CRE-DTR
	Mean	SD	N	Mean	SD	N
0	100	3.2	4	100	4.1	4
5	74.5046	10.4588	8	74.0131	8.81944	4
8	58.2395	3.28946	4	50.0139	3.95845	4
12	48.0194	7.60117	12	38.2639	5.28091	4
16	73.2287	5.00278	16	81.5111	7.85298	4
28	131.403	12.6019	12	148.457	8.90171	12

## Sheet: Fig 5F
	FLT4-WT-DTR				FLT4-CRE-DTR
5	0.4129	0.3469	0.3856	0.3268	0.6239	0.4798	0.7123	0.4423
8	0.6921	0.7231	0.4936	0.6452	0.932	0.9869	1.236	1.475

## Sheet: Fig5.G
FLT4-WT-DTR	FLT4-CRE-DTR
18	38
21	42
14	21
19	27

[truncated: 16 more sheets: Fig. 6B, Fig.6E, Fig.6I, Fig6J, FigS2D, FigS3.B, FigS3.D, Fig S5B, FigS5D, FigS6.C, FigS6.B, Fig.S6.F, FigS6.I, FigS7.E, FigS7.H, FigS7.I]
